# Supplementary material for: Feasibility study on pre or postoperative accelerated radiotherapy (POP-ART) in breast cancer patients
Source: Pilot Feasibility Stud. 2020 Oct 10;6:154. doi: 10.1186/s40814-020-00693-z (PMC7547514; doi:10.1186/s40814-020-00693-z)
Supplement: Supplementary file 1 — Additional file 1. Pre or postoperative accelerated radiotherapy (POP-ART) [file 40814_2020_693_MOESM1_ESM.zip]

Archive with 6 entries (6 files):
- Additional file 1/POP-ART baseline EN.docx
- Additional file 1/POP-ART chemotherapy - EN.docx
- Additional file 1/POP-ART chemotherapy general EN.docx
- Additional file 1/POP-ART radiotherapy toxiciteit EN.docx
- Additional file 1/POP-ART surgery general EN.docx
- Additional file 1/POP-ART surgery toxicity EN.docx
